# Supplementary material for: Developing a Mathematical Model of Intracellular Calcium Dynamics for Evaluating Combined Anticancer Effects of Afatinib and RP4010 in Esophageal Cancer
Source: Int J Mol Sci. 2022 Feb 3;23(3):1763. doi: 10.3390/ijms23031763 (PMC8836083; doi:10.3390/ijms23031763)
Supplement: Supplementary file 1 [file ijms-23-01763-s001.zip]

Archive with 1 entries (1 files):
- ijms-1439589-supplementary.pdf
